# Supplementary material for: Gestational trophoblastic neoplasia with extrauterine metastasis but lacked uterine primary lesions: a single center experience and literature review
Source: BMC Cancer. 2022 May 6;22:509. doi: 10.1186/s12885-022-09620-2 (PMC9077999; doi:10.1186/s12885-022-09620-2)
Supplement: Supplementary file 1 — Additional file 1. Supplement 1: The univariate correlation analysis of metastatic GTN without primary tumor and the outcome of recurrence. [file 12885_2022_9620_MOESM1_ESM.xlsx]

## Sheet: Sheet1
Supplement 1: The univariate correlation analysis of metastatic GTN without primary tumor and the outcome of recurrence.
categories	No recurrence（n=10）	recurrence（n=3）	P value
age（years）			1
<40	9	3
≥40	1	0
antecedent pregnancy			0.308
mole	3	0
abortion	4	3
term	1	0
interval (months)			0.491
≤12	4	0
>12	5	3
pretreatment hCG（IU/L）			1
≤2500	8	2
>2500	2	1
Metastasis site			0.568
lung	6	1
ovary	1	1
multiple	3	1
number of metastasis			1
1	7	2
Multiple	3	1
score			1
≤6	1	1
>6	5	2
pathological type			0.497
ETT	4	0
CC	6	3
Chemotherapy			0.467
EMACO	4	2
EPEMA	4	0
A value of P<0.05 was considered statistically significant.
